# Supplementary material for: Clinical Application of the Novel Cell-Based Biosensor for the Ultra-Rapid Detection of the SARS-CoV-2 S1 Spike Protein Antigen: A Practical Approach
Source: Biosensors (Basel). 2021 Jul 6;11(7):224. doi: 10.3390/bios11070224 (PMC8301797; doi:10.3390/bios11070224)
Supplement: Supplementary file 1 [file biosensors-11-00224-s001.zip]

Archive with 1 entries (1 files):
- biosensors-1264758-supplementary.pdf
